# Supplementary material for: Mitochondrial DNA Variation and Selfish Propagation Following Experimental Bottlenecking in Two Distantly Related Caenorhabditis briggsae Isolates
Source: Genes (Basel). 2020 Jan 10;11(1):77. doi: 10.3390/genes11010077 (PMC7016712; doi:10.3390/genes11010077)
Supplement: Supplementary file 1 [file genes-11-00077-s001.zip]

Archive with 5 entries (4 files):
- Supplemental Figures.docx
- __MACOSX/
- __MACOSX/._Supplemental Figures.docx
- supplemental_tables_1.xlsx
- __MACOSX/._supplemental_tables_1.xlsx
