# Supplementary material for: Mitochondrial DNA Variation and Selfish Propagation Following Experimental Bottlenecking in Two Distantly Related Caenorhabditis briggsae Isolates
Source: Genes (Basel). 2020 Jan 10;11(1):77. doi: 10.3390/genes11010077 (PMC7016712; doi:10.3390/genes11010077)
Supplement: Supplementary file 1 [file genes-11-00077-s001.zip › supplemental_tables_1.xlsx]

## Sheet: Description
Tab	Description
A	Raw read statistics and SRA accession for C. briggsae strains used
B	AF16 raw read counts for all mtDNA positions determined to have a significant variant in any of the AF16 MA lines. MA lines where the variant was determined to be significant are underlined.
C	ED3101 raw read counts for all mtDNA positions determined to have a significant variant in any of the ED3101 MA lines. MA lines where the variant was determined to be significant are underlined.
D	AF16 and ED3101 pairwise similarity of nDNA sequence regions used for mtDNA normalization

## Sheet: A
File Name	Isolate	Run	Index	MA Identifier	Read Direction	Total Nucleotides	Total Sequences	%GC	NCBI BioProject number	Reference
lane1-s006-index18-GTCCGC-MA15p_S6_L001_R2_001	AF16	1	GTCCGC	MA15p (progenitor)	R2	263905319	1297240	0.358	PRJNA282012	[29]
lane1-s006-index18-GTCCGC-MA15p_S6_L001_R1_001	AF16	1	GTCCGC	MA15p (progenitor)	R1	320186418	1297240	0.357	PRJNA282012	[29]
lane1-s005-index16-CCGTCC-MA13_S5_L001_R2_001	AF16	1	CCGTCC	MA13	R2	230612846	1133221	0.375	PRJNA593578	This work
lane1-s005-index16-CCGTCC-MA13_S5_L001_R1_001	AF16	1	CCGTCC	MA13	R1	282741758	1133221	0.375	PRJNA593578	This work
lane1-s004-index15-ATGTCA-MA12_S4_L001_R2_001	AF16	1	ATGTCA	MA12	R2	265743733	1305863	0.37	PRJNA593578	This work
lane1-s004-index15-ATGTCA-MA12_S4_L001_R1_001	AF16	1	ATGTCA	MA12	R1	325965024	1305863	0.371	PRJNA593578	This work
lane1-s003-index14-AGTTCC-MA10_S3_L001_R2_001	AF16	1	AGTTCC	MA10	R2	279061339	1371254	0.374	PRJNA593578	This work
lane1-s003-index14-AGTTCC-MA10_S3_L001_R1_001	AF16	1	AGTTCC	MA10	R1	342320884	1371254	0.374	PRJNA593578	This work
lane1-s002-index13-AGTCAA-MA4_S2_L001_R2_001	AF16	1	AGTCAA	MA4	R2	264984667	1302194	0.368	PRJNA593578	This work
lane1-s002-index13-AGTCAA-MA4_S2_L001_R1_001	AF16	1	AGTCAA	MA4	R1	324254869	1302194	0.369	PRJNA593578	This work
lane1-s001-index12-CTTGTA-MA3_S1_L001_R2_001	AF16	1	CTTGTA	MA3	R2	231442775	1137415	0.366	PRJNA282012	[29]
lane1-s001-index12-CTTGTA-MA3_S1_L001_R1_001	AF16	1	CTTGTA	MA3	R1	282318687	1137415	0.365	PRJNA282012	[29]
lane1-s006-index18-GTCCGC-MA15p_S6_L001_R2_001	AF16	2	GTCCGC	MA15p (progenitor)	R2	326905765	1305826	0.36	PRJNA282012	[29]
lane1-s006-index18-GTCCGC-MA15p_S6_L001_R1_001	AF16	2	GTCCGC	MA15p (progenitor)	R1	322295514	1305826	0.358	PRJNA282012	[29]
lane1-s005-index16-CCGTCC-MA13_S5_L001_R2_001	AF16	2	CCGTCC	MA13	R2	283692831	1132654	0.376	PRJNA593578	This work
lane1-s005-index16-CCGTCC-MA13_S5_L001_R1_001	AF16	2	CCGTCC	MA13	R1	282763643	1132654	0.376	PRJNA593578	This work
lane1-s004-index15-ATGTCA-MA12_S4_L001_R2_001	AF16	2	ATGTCA	MA12	R2	326984100	1305512	0.371	PRJNA593578	This work
lane1-s004-index15-ATGTCA-MA12_S4_L001_R1_001	AF16	2	ATGTCA	MA12	R1	326042871	1305512	0.372	PRJNA593578	This work
lane1-s003-index14-AGTTCC-MA10_S3_L001_R2_001	AF16	2	AGTTCC	MA10	R2	343396586	1370931	0.375	PRJNA593578	This work
lane1-s003-index14-AGTTCC-MA10_S3_L001_R1_001	AF16	2	AGTTCC	MA10	R1	342397053	1370931	0.375	PRJNA593578	This work
lane1-s002-index13-AGTCAA-MA4_S2_L001_R2_001	AF16	2	AGTCAA	MA4	R2	327271094	1306804	0.37	PRJNA593578	This work
lane1-s002-index13-AGTCAA-MA4_S2_L001_R1_001	AF16	2	AGTCAA	MA4	R1	325513084	1306804	0.37	PRJNA593578	This work
lane1-s001-index12-CTTGTA-MA3_S1_L001_R2_001	AF16	2	CTTGTA	MA3	R2	285193198	1138842	0.367	PRJNA282012	[29]
lane1-s001-index12-CTTGTA-MA3_S1_L001_R1_001	AF16	2	CTTGTA	MA3	R1	282786693	1138842	0.366	PRJNA282012	[29]
lane1-s006-indexA020-GTGGCC-MA47_S6_L001_R2_001	ED3101	1	GTGGCC	MA47	R2	552848628	2216301	0.392	PRJNA593578	This work
lane1-s006-indexA020-GTGGCC-MA47_S6_L001_R1_001	ED3101	1	GTGGCC	MA47	R1	460550715	2216301	0.375	PRJNA593578	This work
lane1-s005-indexA011-GGCTAC-MA35_S5_L001_R2_001	ED3101	1	GGCTAC	MA35	R2	518663050	2078846	0.391	PRJNA593578	This work
lane1-s005-indexA011-GGCTAC-MA35_S5_L001_R1_001	ED3101	1	GGCTAC	MA35	R1	422907886	2078846	0.374	PRJNA593578	This work
lane1-s004-indexA010-TAGCTT-MA34_S4_L001_R2_001	ED3101	1	TAGCTT	MA34p (progenitor)	R2	520744141	2085355	0.392	PRJNA593578	This work
lane1-s004-indexA010-TAGCTT-MA34_S4_L001_R1_001	ED3101	1	TAGCTT	MA34p (progenitor)	R1	423318872	2085355	0.373	PRJNA593578	This work
lane1-s003-indexA008-ACTTGA-MA33_S3_L001_R2_001	ED3101	1	ACTTGA	MA33	R2	597470813	2394778	0.394	PRJNA593578	This work
lane1-s003-indexA008-ACTTGA-MA33_S3_L001_R1_001	ED3101	1	ACTTGA	MA33	R1	486023145	2394778	0.379	PRJNA593578	This work
lane1-s002-indexA003-TTAGGC-MA27_S2_L001_R2_001	ED3101	1	TTAGGC	MA27	R2	591106393	2369954	0.397	PRJNA593578	This work
lane1-s002-indexA003-TTAGGC-MA27_S2_L001_R1_001	ED3101	1	TTAGGC	MA27	R1	494086165	2369954	0.383	PRJNA593578	This work
lane1-s001-indexA001-ATCACG-MA25_S1_L001_R2_001	ED3101	1	ATCACG	MA25	R2	603501968	2418482	0.397	PRJNA593578	This work
lane1-s001-indexA001-ATCACG-MA25_S1_L001_R1_001	ED3101	1	ATCACG	MA25	R1	516716814	2418482	0.384	PRJNA593578	This work
lane1-s006-indexA020-GTGGCC-MA47_S6_L001_R2_001	ED3101	2	GTGGCC	MA47	R2	369979801	1483067	0.391	PRJNA593578	This work
lane1-s006-indexA020-GTGGCC-MA47_S6_L001_R1_001	ED3101	2	GTGGCC	MA47	R1	306233846	1483067	0.374	PRJNA593578	This work
lane1-s005-indexA011-GGCTAC-MA35_S5_L001_R2_001	ED3101	2	GGCTAC	MA35	R2	372944712	1494619	0.389	PRJNA593578	This work
lane1-s005-indexA011-GGCTAC-MA35_S5_L001_R1_001	ED3101	2	GGCTAC	MA35	R1	301153447	1494619	0.373	PRJNA593578	This work
lane1-s004-indexA010-TAGCTT-MA34p_S4_L001_R2_001	ED3101	2	TAGCTT	MA34p (progenitor)	R2	354098693	1417950	0.39	PRJNA593578	This work
lane1-s004-indexA010-TAGCTT-MA34p_S4_L001_R1_001	ED3101	2	TAGCTT	MA34p (progenitor)	R1	285972584	1417950	0.372	PRJNA593578	This work
lane1-s003-indexA008-ACTTGA-MA33_S3_L001_R2_001	ED3101	2	ACTTGA	MA33	R2	426527603	1709418	0.392	PRJNA593578	This work
lane1-s003-indexA008-ACTTGA-MA33_S3_L001_R1_001	ED3101	2	ACTTGA	MA33	R1	343269706	1709418	0.378	PRJNA593578	This work
lane1-s002-indexA003-TTAGGC-MA27_S2_L001_R2_001	ED3101	2	TTAGGC	MA27	R2	409256238	1640618	0.395	PRJNA593578	This work
lane1-s002-indexA003-TTAGGC-MA27_S2_L001_R1_001	ED3101	2	TTAGGC	MA27	R1	338878556	1640618	0.381	PRJNA593578	This work
lane1-s001-indexA001-ATCACG-MA25_S1_L001_R2_001	ED3101	2	ATCACG	MA25	R2	373621996	1497094	0.394	PRJNA593578	This work
lane1-s001-indexA001-ATCACG-MA25_S1_L001_R1_001	ED3101	2	ATCACG	MA25	R1	316851626	1497094	0.382	PRJNA593578	This work

## Sheet: B
AF16
Homopolymer indels
Position on reference	Gene or Feature	Change	Lines with variant and passed filters	Total lines with variant	Progenitor has variant and passed filters	Progenitor has variant at any frequency
3567	atp-6	(A)10 → (A)11	3	6	Yes	Yes
MA	Length	Change	Polymorphism Type	Type	Variant Frequency	Variant Raw Frequency	Average Quality	Coverage	Variant Sequences
MA12	0	(A)10 -> (A)11	Insertion (tandem repeat)	Polymorphism	0.032	11	38	340	M01498:19:000000000-A4NT2:1:1101:8403:8381_1:N:0:4, M01498:19:000000000-A4NT2:1:1107:17626:24620_1:N:0:4, M01498:19:000000000-A4NT2:1:2102:14331:13521_1:N:0:4, M01498:19:000000000-A4NT2:1:2102:6160:21888_1:N:0:4, M01498:19:000000000-A4NT2:1:2105:28792:18845_1:N:0:4, M01498:20:000000000-A4W77:1:1101:15388:9721_1:N:0:4, M01498:20:000000000-A4W77:1:1106:5204:17181_1:N:0:4, M01498:20:000000000-A4W77:…
Progenitor	0	(A)10 -> (A)11	Insertion (tandem repeat)	Polymorphism	0.015	6	37	402	M01498:19:000000000-A4NT2:1:1103:20557:16529_1:N:0:6, M01498:19:000000000-A4NT2:1:1110:8879:19347_1:N:0:6, M01498:20:000000000-A4W77:1:1101:27893:8991_1:N:0:6, M01498:20:000000000-A4W77:1:1103:24797:24057_1:N:0:6, M01498:20:000000000-A4W77:1:2105:8835:24349_1:N:0:6, M01498:20:000000000-A4W77:1:2111:26579:13987_1:N:0:6
MA3	0	(A)10 -> (A)11	Insertion (tandem repeat)	Polymorphism	0.013	5	37	374	M01498:19:000000000-A4NT2:1:1103:15077:9835_1:N:0:1, M01498:19:000000000-A4NT2:1:2107:3853:8150_1:N:0:1, M01498:20:000000000-A4W77:1:1109:17658:3228_1:N:0:1, M01498:20:000000000-A4W77:1:2107:24407:11565_1:N:0:1, M01498:20:000000000-A4W77:1:2112:21629:3483_1:N:0:1
MA4	0	(A)10 -> (A)11	Insertion (tandem repeat)	Polymorphism	0.011	4	38	375	M01498:19:000000000-A4NT2:1:1113:22774:12913_1:N:0:2, M01498:19:000000000-A4NT2:1:2111:17859:4578_1:N:0:2, M01498:20:000000000-A4W77:1:1105:22982:18666_1:N:0:2, M01498:20:000000000-A4W77:1:2106:25004:9097_1:N:0:2
MA10	0	(A)10 -> (A)11	Insertion (tandem repeat)	Polymorphism	0.01	3	39	308	M01498:19:000000000-A4NT2:1:2109:8352:17563_1:N:0:3, M01498:20:000000000-A4W77:1:2106:20610:17444_1:N:0:3, M01498:20:000000000-A4W77:1:2110:13246:7759_1:N:0:3
MA13	0	(A)10 -> (A)11	Insertion (tandem repeat)	Polymorphism	0.008	2	38	256	M01498:19:000000000-A4NT2:1:1104:18483:28151_1:N:0:5, M01498:20:000000000-A4W77:1:1107:7128:5017_1:N:0:5
Position on reference	Gene or Feature	Change	Lines with variant and passed filters	Total lines with variant	Progenitor has variant and passed filters	Progenitor has variant at any frequency
6515	ctc-3	(T)7 → (T)6	1	1	No	No
MA	Length	Change	Polymorphism Type	Type	Variant Frequency	Variant Raw Frequency	Average Quality	Coverage	Variant Sequences
MA3	1	(T)7 -> (T)6	Deletion (tandem repeat)	Polymorphism	0.266	77	34	289	M01498:19:000000000-A4NT2:1:1101:7154:6300_1:N:0:1, M01498:19:000000000-A4NT2:1:1102:5631:13313_1:N:0:1, M01498:19:000000000-A4NT2:1:1104:3908:15366_1:N:0:1, M01498:19:000000000-A4NT2:1:1105:11865:18608_1:N:0:1, M01498:19:000000000-A4NT2:1:1107:14971:3612_1:N:0:1, M01498:19:000000000-A4NT2:1:1108:20808:24604_1:N:0:1, M01498:19:000000000-A4NT2:1:1109:15473:18892_1:N:0:1, M01498:19:000000000-A4NT2:…
Position on reference	Gene or Feature	Change	Lines with variant and passed filters	Total lines with variant	Progenitor has variant and passed filters	Progenitor has variant at any frequency
8305	-	(T)9 → (T)10	2	6	No	Yes
MA	Length	Change	Polymorphism Type	Type	Variant Frequency	Variant Raw Frequency	Average Quality	Coverage	Variant Sequences
MA4	0	(T)9 -> (T)10	Insertion (tandem repeat)	Polymorphism	0.018	6	39	341	M01498:19:000000000-A4NT2:1:1106:18413:8258_1:N:0:2, M01498:19:000000000-A4NT2:1:1110:17587:21033_1:N:0:2, M01498:19:000000000-A4NT2:1:1113:22372:24584_1:N:0:2, M01498:19:000000000-A4NT2:1:2103:22557:22105_1:N:0:2, M01498:20:000000000-A4W77:1:2106:21214:15358_1:N:0:2, M01498:20:000000000-A4W77:1:2111:19463:16072_1:N:0:2
MA12	0	(T)9 -> (T)10	Insertion (tandem repeat)	Polymorphism	0.015	3	39	202	M01498:19:000000000-A4NT2:1:2106:17486:28937_1:N:0:4, M01498:20:000000000-A4W77:1:1108:19310:27935_1:N:0:4, M01498:20:000000000-A4W77:1:1109:28071:13616_1:N:0:4
MA13	0	(T)9 -> (T)10	Insertion (tandem repeat)	Polymorphism	0.015	2	37	132	M01498:19:000000000-A4NT2:1:2107:6772:9372_1:N:0:5, M01498:20:000000000-A4W77:1:2107:17344:7629_1:N:0:5
MA3	0	(T)9 -> (T)10	Insertion (tandem repeat)	Polymorphism	0.014	5	39	362	M01498:19:000000000-A4NT2:1:1114:11571:16310_1:N:0:1, M01498:19:000000000-A4NT2:1:2109:4040:16892_1:N:0:1, M01498:20:000000000-A4W77:1:1106:18571:23946_1:N:0:1, M01498:20:000000000-A4W77:1:2107:5321:14436_1:N:0:1, M01498:20:000000000-A4W77:1:2114:25968:8124_1:N:0:1
MA10	0	(T)9 -> (T)10	Insertion (tandem repeat)	Polymorphism	0.01	2	37	195	M01498:19:000000000-A4NT2:1:1106:26681:12881_1:N:0:3, M01498:19:000000000-A4NT2:1:2101:7644:16827_1:N:0:3
Progenitor	0	(T)9 -> (T)10	Insertion (tandem repeat)	Polymorphism	0.008	3	38	369	M01498:19:000000000-A4NT2:1:1111:26533:19172_1:N:0:6, M01498:19:000000000-A4NT2:1:2102:2256:13245_1:N:0:6, M01498:20:000000000-A4W77:1:1108:19013:17991_1:N:0:6
Position on reference	Gene or Feature	Change	Lines with variant and passed filters	Total lines with variant	Progenitor has variant and passed filters	Progenitor has variant at any frequency
12601	nduo-5	(T)8 → (T)9	1	1	No	No
MA	Length	Change	Polymorphism Type	Type	Variant Frequency	Variant Raw Frequency	Average Quality	Coverage	Variant Sequences
MA4	0	(T)8 -> (T)9	Insertion (tandem repeat)	Polymorphism	0.027	9	38	333	M01498:19:000000000-A4NT2:1:1103:7731:24575_1:N:0:2, M01498:19:000000000-A4NT2:1:1109:16174:22111_1:N:0:2, M01498:19:000000000-A4NT2:1:2101:13220:6217_1:N:0:2, M01498:19:000000000-A4NT2:1:2104:24245:22904_1:N:0:2, M01498:19:000000000-A4NT2:1:2110:14193:25426_1:N:0:2, M01498:19:000000000-A4NT2:1:2112:19479:22440_1:N:0:2, M01498:20:000000000-A4W77:1:1112:8665:13310_1:N:0:2, M01498:20:000000000-A4W7…
Position on reference	Gene or Feature	Change	Lines with variant and passed filters	Total lines with variant	Progenitor has variant and passed filters	Progenitor has variant at any frequency
8305	Ψnad5-2	(T)9 → (T)8	1	6	No	Yes
MA	Length	Change	Polymorphism Type	Type	Variant Frequency	Variant Raw Frequency	Average Quality	Coverage	Variant Sequences
MA10	1	(T)9 -> (T)8	Deletion (tandem repeat)	Polymorphism	0.276	54	33	196	M01498:19:000000000-A4NT2:1:1101:10183:3716_1:N:0:3, M01498:19:000000000-A4NT2:1:1101:20671:7243_1:N:0:3, M01498:19:000000000-A4NT2:1:1102:23177:21706_1:N:0:3, M01498:19:000000000-A4NT2:1:1103:16577:17586_1:N:0:3, M01498:19:000000000-A4NT2:1:1103:21922:11755_1:N:0:3, M01498:19:000000000-A4NT2:1:1105:5747:16614_1:N:0:3, M01498:19:000000000-A4NT2:1:1105:6839:25384_1:N:0:3, M01498:19:000000000-A4NT2…
MA4	1	(T)9 -> (T)8	Deletion (tandem repeat)	Polymorphism	0.018	6	35	341	M01498:19:000000000-A4NT2:1:1109:17366:20583_1:N:0:2, M01498:19:000000000-A4NT2:1:1110:23917:24793_1:N:0:2, M01498:19:000000000-A4NT2:1:1112:24548:15685_1:N:0:2, M01498:19:000000000-A4NT2:1:2104:22373:7182_1:N:0:2, M01498:19:000000000-A4NT2:1:2113:15633:17991_1:N:0:2, M01498:20:000000000-A4W77:1:1101:23916:9275_1:Y:0:2
MA12	1	(T)9 -> (T)8	Deletion (tandem repeat)	Polymorphism	0.015	3	34	203	M01498:19:000000000-A4NT2:1:1102:7871:9761_1:N:0:4, M01498:19:000000000-A4NT2:1:2109:14564:18060_1:N:0:4, M01498:20:000000000-A4W77:1:1107:10595:23319_1:N:0:4
MA13	1	(T)9 -> (T)8	Deletion (tandem repeat)	Polymorphism	0.015	2	26	132	M01498:19:000000000-A4NT2:1:1103:6788:6111_1:N:0:5, M01498:20:000000000-A4W77:1:1107:6354:20762_1:N:0:5
MA3	1	(T)9 -> (T)8	Deletion (tandem repeat)	Polymorphism	0.014	5	30	362	M01498:20:000000000-A4W77:1:1105:28693:18791_1:N:0:1, M01498:20:000000000-A4W77:1:1105:28728:18806_1:N:0:1, M01498:20:000000000-A4W77:1:1108:17081:10539_1:N:0:1, M01498:20:000000000-A4W77:1:2107:26112:8772_1:N:0:1, M01498:20:000000000-A4W77:1:2110:21786:15441_1:N:0:1
Progenitor	1	(T)9 -> (T)8	Deletion (tandem repeat)	Polymorphism	0.008	3	28	370	M01498:19:000000000-A4NT2:1:2105:16716:14539_1:N:0:6, M01498:19:000000000-A4NT2:1:2111:6271:22100_1:N:0:6, M01498:20:000000000-A4W77:1:1114:27561:16769_1:N:0:6
Position on reference	Gene or Feature	Change	Lines with variant and passed filters	Total lines with variant	Progenitor has variant and passed filters	Progenitor has variant at any frequency
12276	-	(T)5 → (T)4	1	4	No	Yes
MA	Length	Change	Polymorphism Type	Type	Variant Frequency	Variant Raw Frequency	Average Quality	Coverage	Variant Sequences
MA10	1	(T)5 -> (T)4	Deletion (tandem repeat)	Polymorphism	0.084	18	34	214	M01498:19:000000000-A4NT2:1:1104:10388:11822_1:N:0:3, M01498:19:000000000-A4NT2:1:1107:12688:16809_1:N:0:3, M01498:19:000000000-A4NT2:1:1108:17328:25277_1:N:0:3, M01498:19:000000000-A4NT2:1:1112:9055:6389_1:N:0:3, M01498:19:000000000-A4NT2:1:2105:2649:14771_1:N:0:3, M01498:19:000000000-A4NT2:1:2107:17094:17234_1:N:0:3, M01498:19:000000000-A4NT2:1:2109:5627:9628_1:N:0:3, M01498:19:000000000-A4NT2:…
Progenitor	1	(T)5 -> (T)4	Deletion (tandem repeat)	Polymorphism	0.006	2	29	324	M01498:20:000000000-A4W77:1:1111:12175:23426_1:N:0:6, M01498:20:000000000-A4W77:1:1112:21584:25765_1:N:0:6
MA4	1	(T)5 -> (T)4	Deletion (tandem repeat)	Polymorphism	0.004	1	40	274	M01498:20:000000000-A4W77:1:1105:26596:20445_1:N:0:2
MA3	1	(T)5 -> (T)4	Deletion (tandem repeat)	Polymorphism	0.003	1	24	296	M01498:19:000000000-A4NT2:1:2108:8828:6166_1:N:0:1
SNPs
Position on reference	Gene or Feature	Change	Lines with variant and passed filters	Total lines with variant	Progenitor has variant and passed filters	Progenitor has variant at any frequency
402	tRNA-Val	G → T	1	1	No	No
MA	Length	Change	Polymorphism Type	Type	Variant Frequency	Variant Raw Frequency	Average Quality	Coverage	Variant Sequences
MA3	1	G -> T	SNP (transversion)	Polymorphism	0.699	100	38	143	M01498:19:000000000-A4NT2:1:1101:18765:12354_1:N:0:1, M01498:19:000000000-A4NT2:1:1102:18544:5311_1:N:0:1, M01498:19:000000000-A4NT2:1:1103:4281:18672_1:N:0:1, M01498:19:000000000-A4NT2:1:1103:4418:16688_1:N:0:1, M01498:19:000000000-A4NT2:1:1104:17712:8087_1:Y:0:1, M01498:19:000000000-A4NT2:1:1104:23855:8861_1:N:0:1, M01498:19:000000000-A4NT2:1:1104:24971:9507_1:N:0:1, M01498:19:000000000-A4NT2:1…
Position on reference	Gene or Feature	Change	Lines with variant and passed filters	Total lines with variant	Progenitor has variant and passed filters	Progenitor has variant at any frequency
3707	tRNA-Ser	G → T	1	1	No	No
MA	Length	Change	Polymorphism Type	Type	Variant Frequency	Variant Raw Frequency	Average Quality	Coverage	Variant Sequences
MA12	1	G -> T	SNP (transversion)	Polymorphism	0.015	5	38	337	M01498:19:000000000-A4NT2:1:1112:17554:5981_1:N:0:4, M01498:19:000000000-A4NT2:1:2104:17875:11319_1:N:0:4, M01498:20:000000000-A4W77:1:1105:21860:13561_1:N:0:4, M01498:20:000000000-A4W77:1:2104:7527:17764_1:N:0:4, M01498:20:000000000-A4W77:1:2107:12455:21376_1:N:0:4
Position on reference	Gene or Feature	Change	Lines with variant and passed filters	Total lines with variant	Progenitor has variant and passed filters	Progenitor has variant at any frequency
8092	nduo-4	G → T	1	3	No	Yes
MA	Length	Change	Polymorphism Type	Type	Variant Frequency	Variant Raw Frequency	Average Quality	Coverage	Variant Sequences
MA12	1	G -> T	SNP (transversion)	Polymorphism	0.041	9	38	217	M01498:19:000000000-A4NT2:1:1103:14004:16050_1:N:0:4, M01498:19:000000000-A4NT2:1:1105:18565:10073_1:N:0:4, M01498:19:000000000-A4NT2:1:1105:4503:18465_1:N:0:4, M01498:19:000000000-A4NT2:1:1106:6730:14980_1:N:0:4, M01498:19:000000000-A4NT2:1:1110:4611:18521_1:N:0:4, M01498:19:000000000-A4NT2:1:1112:28615:13134_1:N:0:4, M01498:19:000000000-A4NT2:1:2104:10281:8741_1:N:0:4, M01498:19:000000000-A4NT2…
Progenitor	1	G -> T	SNP (transversion)	Polymorphism	0.003	1	34	363	M01498:19:000000000-A4NT2:1:1113:17164:2949_1:N:0:6
MA4	1	G -> T	SNP (transversion)	Polymorphism	0.003	1	37	361	M01498:19:000000000-A4NT2:1:1107:17392:6443_1:N:0:2
Position on reference	Gene or Feature	Change	Lines with variant and passed filters	Total lines with variant	Progenitor has variant and passed filters	Progenitor has variant at any frequency
630	nduo-6	C → T	1	2	No	Yes
MA	Length	Change	Polymorphism Type	Type	Variant Frequency	Variant Raw Frequency	Average Quality	Coverage	Variant Sequences
MA13	1	C -> T	SNP (transition)	Polymorphism	0.245	40	38	163	M01498:19:000000000-A4NT2:1:1101:22590:17856_1:N:0:5, M01498:19:000000000-A4NT2:1:1104:21470:27031_1:N:0:5, M01498:19:000000000-A4NT2:1:1105:3279:14756_1:N:0:5, M01498:19:000000000-A4NT2:1:1106:11536:9691_1:N:0:5, M01498:19:000000000-A4NT2:1:1108:13572:20089_1:N:0:5, M01498:19:000000000-A4NT2:1:1108:15608:15445_1:N:0:5, M01498:19:000000000-A4NT2:1:1109:11949:9464_1:N:0:5, M01498:19:000000000-A4NT…
Progenitor	1	C -> T	SNP (transition)	Polymorphism	0.003	1	18	359	M01498:19:000000000-A4NT2:1:2108:10609:15137_1:N:0:6
Position on reference	Gene or Feature	Change	Lines with variant and passed filters	Total lines with variant	Progenitor has variant and passed filters	Progenitor has variant at any frequency
2270	nduo-1	T → A	1	1	No	No
MA	Length	Change	Polymorphism Type	Type	Variant Frequency	Variant Raw Frequency	Average Quality	Coverage	Variant Sequences
MA13	1	T -> A	SNP (transversion)	Polymorphism	0.072	16	38	222	M01498:19:000000000-A4NT2:1:1105:20662:14793_1:N:0:5, M01498:19:000000000-A4NT2:1:1113:25307:19080_1:N:0:5, M01498:19:000000000-A4NT2:1:2107:16874:20595_1:N:0:5, M01498:19:000000000-A4NT2:1:2109:4457:7893_1:N:0:5, M01498:19:000000000-A4NT2:1:2112:21947:8918_1:N:0:5, M01498:19:000000000-A4NT2:1:2114:6234:6853_1:N:0:5, M01498:20:000000000-A4W77:1:1102:16565:26195_1:N:0:5, M01498:20:000000000-A4W77:…

## Sheet: C
ED3101
Homopolymer indels
Position on reference	Gene or Feature	Change	Lines with variant and passed filters	Total lines with variant	Progenitor has variant and passed filters	Progenitor has variant at any frequency
3618	atp-6	(A)12 → (A)13	6	6	Yes	Yes
MA	Length	Change	Polymorphism Type	Variant Frequency	Variant Raw Frequency	Average Quality	Variant Sequences
MA47	0	(A)12 -> (A)13	Insertion (tandem repeat)	0.089	23	39	M01498:31:000000000-A6G4M:1:1101:14773:23780_1:N:0:6, M01498:31:000000000-A6G4M:1:1101:9625:6680_1:N:0:6, M01498:31:000000000-A6G4M:1:1104:8237:20234_1:N:0:6, M01498:31:000000000-A6G4M:1:1106:10497:20884_1:N:0:6, M01498:31:000000000-A6G4M:1:1110:5753:8554_1:N:0:6, M01498:31:000000000-A6G4M:1:1111:9083:19000_1:N:0:6, M01498:31:000000000-A6G4M:1:1112:24069:14354_1:N:0:6, M01498:31:000000000-A6G4M:1…
Progenitor	0	(A)12 -> (A)13	Insertion (tandem repeat)	0.06	18	39	M01498:31:000000000-A6G4M:1:1105:22584:22319_1:N:0:4, M01498:31:000000000-A6G4M:1:1106:16858:20284_1:N:0:4, M01498:31:000000000-A6G4M:1:1107:13096:28804_1:N:0:4, M01498:31:000000000-A6G4M:1:1108:14551:17762_1:N:0:4, M01498:31:000000000-A6G4M:1:1109:12626:23766_1:N:0:4, M01498:31:000000000-A6G4M:1:1111:15928:19162_1:N:0:4, M01498:31:000000000-A6G4M:1:1111:21816:27714_1:N:0:4, M01498:31:000000000-A…
MA33	0	(A)12 -> (A)13	Insertion (tandem repeat)	0.056	13	39	M01498:31:000000000-A6G4M:1:1101:8464:4078_1:N:0:3, M01498:31:000000000-A6G4M:1:1106:7020:18786_1:N:0:3, M01498:31:000000000-A6G4M:1:1107:12319:16038_1:N:0:3, M01498:31:000000000-A6G4M:1:2101:21770:17640_1:N:0:3, M01498:34:000000000-A56C8:1:1101:22558:12120_1:N:0:3, M01498:34:000000000-A56C8:1:1102:10732:7725_1:N:0:3, M01498:34:000000000-A56C8:1:1104:10457:19602_1:N:0:3, M01498:34:000000000-A56C8…
MA35	0	(A)12 -> (A)13	Insertion (tandem repeat)	0.055	16	38	M01498:31:000000000-A6G4M:1:1101:11312:17722_1:N:0:5, M01498:31:000000000-A6G4M:1:1102:16326:17538_1:N:0:5, M01498:31:000000000-A6G4M:1:1104:20985:5649_1:N:0:5, M01498:31:000000000-A6G4M:1:1107:14046:3277_1:N:0:5, M01498:31:000000000-A6G4M:1:1107:18322:18195_1:N:0:5, M01498:31:000000000-A6G4M:1:1110:20555:14004_1:N:0:5, M01498:31:000000000-A6G4M:1:1111:13623:19395_1:N:0:5, M01498:31:000000000-A6G…
MA27	0	(A)12 -> (A)13	Insertion (tandem repeat)	0.051	11	38	M01498:31:000000000-A6G4M:1:1109:18365:5560_1:N:0:2, M01498:31:000000000-A6G4M:1:1110:15890:6924_1:N:0:2, M01498:31:000000000-A6G4M:1:1113:14115:7768_1:N:0:2, M01498:31:000000000-A6G4M:1:2109:25779:20831_1:N:0:2, M01498:34:000000000-A56C8:1:1105:25925:24599_1:N:0:2, M01498:34:000000000-A56C8:1:1111:13460:26409_1:N:0:2, M01498:34:000000000-A56C8:1:1112:10502:7808_1:N:0:2, M01498:34:000000000-A56C8…
MA25	0	(A)12 -> (A)13	Insertion (tandem repeat)	0.032	7	39	M01498:31:000000000-A6G4M:1:2109:19161:16310_1:N:0:1, M01498:31:000000000-A6G4M:1:2113:7476:10549_1:N:0:1, M01498:34:000000000-A56C8:1:1104:24608:21673_1:N:0:1, M01498:34:000000000-A56C8:1:1105:17675:10715_1:N:0:1, M01498:34:000000000-A56C8:1:1107:13154:20275_1:N:0:1, M01498:34:000000000-A56C8:1:2102:13055:12332_1:N:0:1, M01498:34:000000000-A56C8:1:2106:8406:13464_1:N:0:1
MA47	0	(A)12 -> (A)13	Insertion (tandem repeat)	0.004	1	35	M01498:31:000000000-A6G4M:1:2109:25812:16398_1:N:0:6
Position on reference	Gene or Feature	Change	Lines with variant and passed filters	Total lines with variant	Progenitor has variant and passed filters	Progenitor has variant at any frequency
5041	-	(T)9 → (T)10	1	3	Yes	Yes
MA	Length	Change	Polymorphism Type	Variant Frequency	Variant Raw Frequency	Average Quality	Variant Sequences
Progenitor	0	(T)9 -> (T)10	Insertion (tandem repeat)	0.061	17	39	M01498:31:000000000-A6G4M:1:1102:21252:25062_1:N:0:4, M01498:31:000000000-A6G4M:1:1103:16983:4169_1:N:0:4, M01498:31:000000000-A6G4M:1:1104:8208:13735_1:N:0:4, M01498:31:000000000-A6G4M:1:1106:21315:26242_1:N:0:4, M01498:31:000000000-A6G4M:1:1107:26316:19274_1:N:0:4, M01498:31:000000000-A6G4M:1:1107:7575:20140_1:N:0:4, M01498:31:000000000-A6G4M:1:1109:13715:20518_1:N:0:4, M01498:31:000000000-A6G4…
MA27	0	(T)9 -> (T)10	Insertion (tandem repeat)	0.012	3	39	M01498:34:000000000-A56C8:1:1104:14919:7623_1:N:0:2, M01498:34:000000000-A56C8:1:2102:20259:9769_1:N:0:2, M01498:34:000000000-A56C8:1:2110:18148:14345_1:N:0:2
MA33	0	(T)9 -> (T)10	Insertion (tandem repeat)	0.011	3	39	M01498:31:000000000-A6G4M:1:1102:16970:21686_1:N:0:3, M01498:31:000000000-A6G4M:1:1111:13906:18659_1:N:0:3, M01498:31:000000000-A6G4M:1:2105:15094:17694_1:N:0:3
Position on reference	Gene or Feature	Change	Lines with variant and passed filters	Total lines with variant	Progenitor has variant and passed filters	Progenitor has variant at any frequency
8357	-	(T)9 → (T)10	3	5	No	Yes
MA	Length	Change	Polymorphism Type	Variant Frequency	Variant Raw Frequency	Average Quality	Variant Sequences
MA25	0	(T)9 -> (T)10	Insertion (tandem repeat)	0.026	7	39	M01498:31:000000000-A6G4M:1:1101:21555:11677_1:N:0:1, M01498:31:000000000-A6G4M:1:1112:18782:21204_1:N:0:1, M01498:31:000000000-A6G4M:1:2112:24041:23301_1:N:0:1, M01498:31:000000000-A6G4M:1:2113:13745:10069_1:N:0:1, M01498:34:000000000-A56C8:1:2104:20235:6550_1:N:0:1, M01498:34:000000000-A56C8:1:2107:9789:12538_1:N:0:1, M01498:34:000000000-A56C8:1:2109:19263:13617_1:N:0:1
MA27	0	(T)9 -> (T)10	Insertion (tandem repeat)	0.018	5	39	M01498:31:000000000-A6G4M:1:1102:24526:18253_1:N:0:2, M01498:31:000000000-A6G4M:1:1107:26963:7276_1:N:0:2, M01498:31:000000000-A6G4M:1:1113:21877:3075_1:N:0:2, M01498:31:000000000-A6G4M:1:2107:8333:4506_1:N:0:2, M01498:34:000000000-A56C8:1:2111:12648:5175_1:N:0:2
MA35	0	(T)9 -> (T)10	Insertion (tandem repeat)	0.014	4	39	M01498:31:000000000-A6G4M:1:2109:18319:11772_1:N:0:5, M01498:34:000000000-A56C8:1:1105:17492:16763_1:N:0:5, M01498:34:000000000-A56C8:1:2102:13330:16081_1:N:0:5, M01498:34:000000000-A56C8:1:2108:7160:5608_1:N:0:5
MA47	0	(T)9 -> (T)10	Insertion (tandem repeat)	0.012	3	39	M01498:31:000000000-A6G4M:1:1111:26533:6672_1:N:0:6, M01498:31:000000000-A6G4M:1:1111:27588:14515_1:N:0:6, M01498:31:000000000-A6G4M:1:1114:23973:16822_1:N:0:6
Progenitor	0	(T)9 -> (T)10	Insertion (tandem repeat)	0.007	2	39	M01498:31:000000000-A6G4M:1:1101:9666:10131_1:N:0:4, M01498:31:000000000-A6G4M:1:2101:5228:15076_1:N:0:4
Position on reference	Gene or Feature	Change	Lines with variant and passed filters	Total lines with variant	Progenitor has variant and passed filters	Progenitor has variant at any frequency
12230	nduo-3	(T)9 → (T)10	1	6	No	Yes
MA	Length	Change	Polymorphism Type	Variant Frequency	Variant Raw Frequency	Average Quality	Variant Sequences
MA25	0	(T)9 -> (T)10	Insertion (tandem repeat)	0.057	13	39	M01498:31:000000000-A6G4M:1:1102:18722:8214_1:N:0:1, M01498:31:000000000-A6G4M:1:1103:21278:4407_1:N:0:1, M01498:31:000000000-A6G4M:1:1104:20027:27306_1:N:0:1, M01498:31:000000000-A6G4M:1:1106:14820:12359_1:N:0:1, M01498:31:000000000-A6G4M:1:1106:20250:27393_1:N:0:1, M01498:31:000000000-A6G4M:1:1106:8688:25770_1:N:0:1, M01498:31:000000000-A6G4M:1:1112:5623:10064_1:N:0:1, M01498:31:000000000-A6G4M…
MA27	0	(T)9 -> (T)10	Insertion (tandem repeat)	0.004	1	38	M01498:31:000000000-A6G4M:1:1107:18972:9455_1:N:0:2
MA33	0	(T)9 -> (T)10	Insertion (tandem repeat)	0.004	1	39	M01498:31:000000000-A6G4M:1:2111:8556:16521_1:N:0:3
MA35	0	(T)9 -> (T)10	Insertion (tandem repeat)	0.004	1	39	M01498:34:000000000-A56C8:1:1109:17508:7240_1:N:0:5
MA47	0	(T)9 -> (T)10	Insertion (tandem repeat)	0.004	1	39	M01498:31:000000000-A6G4M:1:2110:12033:27152_1:N:0:6
Progenitor	0	(T)9 -> (T)10	Insertion (tandem repeat)	0.003	1	39	M01498:31:000000000-A6G4M:1:1112:27643:16654_1:N:0:4
Position on reference	Gene or Feature	Change	Lines with variant and passed filters	Total lines with variant	Progenitor has variant and passed filters	Progenitor has variant at any frequency
3582	atp-6	(T)6 → (T)7	1	1	No	No
MA	Length	Change	Polymorphism Type	Variant Frequency	Variant Raw Frequency	Average Quality	Variant Sequences
MA27	0	(T)6 -> (T)7	Insertion (tandem repeat)	0.03	7	39	M01498:31:000000000-A6G4M:1:2105:23154:23349_1:N:0:2, M01498:31:000000000-A6G4M:1:2106:3619:15846_1:N:0:2, M01498:31:000000000-A6G4M:1:2110:19142:11987_1:N:0:2, M01498:34:000000000-A56C8:1:1105:15053:17134_1:N:0:2, M01498:34:000000000-A56C8:1:1112:23705:15729_1:N:0:2, M01498:34:000000000-A56C8:1:2102:8050:16376_1:N:0:2, M01498:34:000000000-A56C8:1:2113:18199:2424_1:N:0:2
Position on reference	Gene or Feature	Change	Lines with variant and passed filters	Total lines with variant	Progenitor has variant and passed filters	Progenitor has variant at any frequency
12124	nduo-3	(T)7 → (T)8	1	1	No	No
MA	Length	Change	Polymorphism Type	Variant Frequency	Variant Raw Frequency	Average Quality	Variant Sequences
MA27	0	(T)7 -> (T)8	Insertion (tandem repeat)	0.05	12	39	M01498:31:000000000-A6G4M:1:1110:16574:7197_1:N:0:2, M01498:31:000000000-A6G4M:1:2102:25170:22011_1:N:0:2, M01498:31:000000000-A6G4M:1:2104:17070:19258_1:N:0:2, M01498:31:000000000-A6G4M:1:2104:17336:27249_1:N:0:2, M01498:31:000000000-A6G4M:1:2104:8009:24318_1:N:0:2, M01498:31:000000000-A6G4M:1:2105:3812:8054_1:N:0:2, M01498:31:000000000-A6G4M:1:2109:24111:10982_1:N:0:2, M01498:31:000000000-A6G4M…
Position on reference	Gene or Feature	Change	Lines with variant and passed filters	Total lines with variant	Progenitor has variant and passed filters	Progenitor has variant at any frequency
6930	ctc-3	(A)6 → (A)5	1	1	No	No
MA	Length	Change	Polymorphism Type	Variant Frequency	Variant Raw Frequency	Average Quality	Variant Sequences
MA33	1	(A)6 -> (A)5	Deletion (tandem repeat)	0.066	20	36	M01498:31:000000000-A6G4M:1:1101:13104:4751_1:N:0:3, M01498:31:000000000-A6G4M:1:1106:26344:20815_1:N:0:3, M01498:31:000000000-A6G4M:1:1108:12121:11261_1:N:0:3, M01498:31:000000000-A6G4M:1:1109:18385:17801_1:N:0:3, M01498:31:000000000-A6G4M:1:1113:25807:21528_1:N:0:3, M01498:31:000000000-A6G4M:1:1113:28954:16225_1:N:0:3, M01498:31:000000000-A6G4M:1:2102:15510:12401_1:N:0:3, M01498:31:000000000-A6…
Position on reference	Gene or Feature	Change	Lines with variant and passed filters	Total lines with variant	Progenitor has variant and passed filters	Progenitor has variant at any frequency
7355	nduo-4	(T)8 → (T)9	1	1	No	No
MA	Length	Change	Polymorphism Type	Variant Frequency	Variant Raw Frequency	Average Quality	Variant Sequences
Progenitor	0	(T)8 -> (T)9	Insertion (tandem repeat)	0.019	6	39	M01498:31:000000000-A6G4M:1:1102:19101:10292_1:N:0:4, M01498:31:000000000-A6G4M:1:2106:10894:27266_1:N:0:4, M01498:31:000000000-A6G4M:1:2110:20448:20819_1:N:0:4, M01498:31:000000000-A6G4M:1:2113:16116:9424_1:N:0:4, M01498:34:000000000-A56C8:1:1106:6883:20379_1:N:0:4, M01498:34:000000000-A56C8:1:2106:7415:14405_1:N:0:4
Position on reference	Gene or Feature	Change	Lines with variant and passed filters	Total lines with variant	Progenitor has variant and passed filters	Progenitor has variant at any frequency
576	nduo-6	(T)8 → (T)9	1	6	No	Yes
MA	Length	Change	Polymorphism Type	Variant Frequency	Variant Raw Frequency	Average Quality	Variant Sequences
MA47	0	(T)8 -> (T)9	Insertion (tandem repeat)	0.278	71	39	M01498:31:000000000-A6G4M:1:1102:15816:6859_1:N:0:6, M01498:31:000000000-A6G4M:1:1102:23949:19296_1:N:0:6, M01498:31:000000000-A6G4M:1:1102:28946:13445_1:N:0:6, M01498:31:000000000-A6G4M:1:1103:13625:18846_1:N:0:6, M01498:31:000000000-A6G4M:1:1104:16662:24079_1:N:0:6, M01498:31:000000000-A6G4M:1:1104:16837:12597_1:N:0:6, M01498:31:000000000-A6G4M:1:1104:8904:15564_1:N:0:6, M01498:31:000000000-A6G…
MA33	0	(T)8 -> (T)9	Insertion (tandem repeat)	0.008	2	38	M01498:31:000000000-A6G4M:1:1105:28907:12242_1:N:0:3, M01498:31:000000000-A6G4M:1:2105:14672:8979_1:N:0:3
Progenitor	0	(T)8 -> (T)9	Insertion (tandem repeat)	0.007	2	39	M01498:31:000000000-A6G4M:1:1109:22836:19337_1:N:0:4, M01498:31:000000000-A6G4M:1:2105:14293:17016_1:N:0:4
MA25	0	(T)8 -> (T)9	Insertion (tandem repeat)	0.004	1	38	M01498:31:000000000-A6G4M:1:2104:11020:28421_1:N:0:1
MA35	0	(T)8 -> (T)9	Insertion (tandem repeat)	0.004	1	39	M01498:34:000000000-A56C8:1:1108:13244:16890_1:N:0:5
MA27	0	(T)8 -> (T)9	Insertion (tandem repeat)	0.003	1	39	M01498:31:000000000-A6G4M:1:1113:15586:21837_1:N:0:2
SNPs
Position on reference	Gene or Feature	Change	Lines with variant and passed filters	Total lines with variant	Progenitor has variant and passed filters	Progenitor has variant at any frequency
3414	atp-6	C → T	3	4	Yes	Yes
MA	Length	Change	Polymorphism Type	Variant Frequency	Variant Raw Frequency	Average Quality	Variant Sequences
MA47	1	C -> T	SNP (transition)	1	260	39	M01498:31:000000000-A6G4M:1:1101:10812:6187_1:N:0:6, M01498:31:000000000-A6G4M:1:1101:11672:6826_1:N:0:6, M01498:31:000000000-A6G4M:1:1101:12709:10791_1:N:0:6, M01498:31:000000000-A6G4M:1:1101:17834:15953_1:N:0:6, M01498:31:000000000-A6G4M:1:1101:21313:26149_1:N:0:6, M01498:31:000000000-A6G4M:1:1101:21471:21411_1:N:0:6, M01498:31:000000000-A6G4M:1:1102:13406:10116_1:N:0:6, M01498:31:000000000-A6G…
Progenitor	1	C -> T	SNP (transition)	0.404	116	39	M01498:31:000000000-A6G4M:1:1101:24396:21528_1:N:0:4, M01498:31:000000000-A6G4M:1:1103:16256:7781_1:N:0:4, M01498:31:000000000-A6G4M:1:1103:25812:13259_1:N:0:4, M01498:31:000000000-A6G4M:1:1104:19001:16954_1:N:0:4, M01498:31:000000000-A6G4M:1:1104:24796:7704_1:N:0:4, M01498:31:000000000-A6G4M:1:1104:9114:13079_1:N:0:4, M01498:31:000000000-A6G4M:1:1104:9122:12649_1:N:0:4, M01498:31:000000000-A6G4M…
MA35	1	C -> T	SNP (transition)	0.299	84	39	M01498:31:000000000-A6G4M:1:1102:19223:14479_1:N:0:5, M01498:31:000000000-A6G4M:1:1102:20022:10042_1:N:0:5, M01498:31:000000000-A6G4M:1:1103:11663:18252_1:N:0:5, M01498:31:000000000-A6G4M:1:1103:28482:15642_1:N:0:5, M01498:31:000000000-A6G4M:1:1104:13103:7597_1:N:0:5, M01498:31:000000000-A6G4M:1:1104:7617:19793_1:N:0:5, M01498:31:000000000-A6G4M:1:1106:21120:25014_1:N:0:5, M01498:31:000000000-A6G…
MA33	1	C -> T	SNP (transition)	0.003	1	2	M01498:31:000000000-A6G4M:1:1104:27584:13705_1:N:0:3
Position on reference	Gene or Feature	Change	Lines with variant and passed filters	Total lines with variant	Progenitor has variant and passed filters	Progenitor has variant at any frequency
11162	l-rRNA	C → T	1	1	No	No
MA	Length	Change	Polymorphism Type	Variant Frequency	Variant Raw Frequency	Average Quality	Variant Sequences
MA27	1	C -> T	SNP (transition)	0.038	11	39	M01498:31:000000000-A6G4M:1:1106:15601:12989_1:N:0:2, M01498:31:000000000-A6G4M:1:1110:18076:19219_1:N:0:2, M01498:31:000000000-A6G4M:1:1112:13284:14112_1:N:0:2, M01498:31:000000000-A6G4M:1:1113:19217:13498_1:N:0:2, M01498:31:000000000-A6G4M:1:2108:10882:3323_1:N:0:2, M01498:31:000000000-A6G4M:1:2109:9511:20359_1:N:0:2, M01498:31:000000000-A6G4M:1:2111:18113:10963_1:N:0:2, M01498:31:000000000-A6G…
Position on reference	Gene or Feature	Change	Lines with variant and passed filters	Total lines with variant	Progenitor has variant and passed filters	Progenitor has variant at any frequency
670	nduo-6	G → T	1	1	No	No
MA	Length	Change	Polymorphism Type	Variant Frequency	Variant Raw Frequency	Average Quality	Variant Sequences
MA33	1	G -> T	SNP (transversion)	0.068	17	40	M01498:31:000000000-A6G4M:1:1102:12367:16618_1:N:0:3, M01498:31:000000000-A6G4M:1:1103:13008:24253_1:N:0:3, M01498:31:000000000-A6G4M:1:1103:17405:5163_1:N:0:3, M01498:31:000000000-A6G4M:1:1103:19047:17748_1:N:0:3, M01498:31:000000000-A6G4M:1:1110:26309:8088_1:N:0:3, M01498:31:000000000-A6G4M:1:2101:16344:22534_1:N:0:3, M01498:31:000000000-A6G4M:1:2106:24511:16641_1:N:0:3, M01498:31:000000000-A6G…

## Sheet: D
Gene	AF16 length (bp)	ED3101 length (bp)	Identical sites	% similarity
ama-1	7729	7748	7686	99.1
efl-2	1541	1509	1504	97.5
ego-1	6031	6066	5751	92.1
